# Supplementary material for: TMC1 is an essential component of a leak channel that modulates tonotopy and excitability of auditory hair cells in mice
Source: eLife. 2019 Oct 29;8:e47441. doi: 10.7554/eLife.47441 (PMC6853638; doi:10.7554/eLife.47441)
Supplement: Figure 3—figure supplement 1—source data 1. [file elife-47441-fig3-figsupp1-data1.xlsx]

## Sheet: Figure3-Supplement 1B
wild-type bundle intact	wild-type bundle removal
-32.6025	-17.0645
-48.9256	-6.39482
-48.0108	-5.84289
-35.473	-3.1586
-47.5703	-15.781
-52.5732	-7.88409
-42.1695	-12.4944
-49.0463	-13.0832
-79.0609
